# Supplementary material for: African American Women with Cardiometabolic Complications of Pregnancy Have Decreased Serum Abundance of Specialized Pro-Resolving Lipid Mediators and Endocannabinoids
Source: Nutrients. 2022 Dec 28;15(1):140. doi: 10.3390/nu15010140 (PMC9823622; doi:10.3390/nu15010140)
Supplement: Supplementary file 1 [file nutrients-15-00140-s001.zip]

Archive with 1 entries (1 files):
- DHA Paper Figures Dec 2022_Final.pptx
